# Supplementary material for: The medium-size noncoding RNA transcriptome of Ostreococcus tauri, the smallest living eukaryote, reveals a large family of small nucleolar RNAs displaying multiple genomic expression strategies
Source: NAR Genom Bioinform. 2020 Oct 9;2(4):lqaa080. doi: 10.1093/nargab/lqaa080 (PMC7671301; doi:10.1093/nargab/lqaa080)
Supplement: lqaa080_Supplemental_Files [file lqaa080_supplemental_files.zip]

Archive with 3 entries (3 files):
- lqaa080 Supplementary Tables S1-S7.xlsx
- Supplementary  figures S1 to S8.pdf
- Supplementary Files 1 to 5.pdf
