# Supplementary material for: The medium-size noncoding RNA transcriptome of Ostreococcus tauri, the smallest living eukaryote, reveals a large family of small nucleolar RNAs displaying multiple genomic expression strategies
Source: NAR Genom Bioinform. 2020 Oct 9;2(4):lqaa080. doi: 10.1093/nargab/lqaa080 (PMC7671301; doi:10.1093/nargab/lqaa080)
Supplement: lqaa080_Supplemental_Files [file lqaa080_supplemental_files.zip › lqaa080 Supplementary Tables S1-S7.xlsx]

## Sheet: Table S1
Table S1: Quantification of reads of the 259 mncRNAs, the control snRNAs and U3 snoRNA The 131 Ot-snoRNAs are highlighted in grey. R1 and R2 refer to biological replicates
	Raw reads counts						Normalised counts in TPM
ID	sRNA R1	sRNA R2	mncRNA+TAP R1	mncRNA+TAP R2	mncRNA-TAP R1	mncRNA-TAP R2	sRNA R1	sRNA R2	mncRNA+TAP R1	mncRNA+TAP R2	mncRNA+TAP Avg. R1 R2	mncRNA-TAP R1	mncRNA-TAP R2
Ot-mncR1	4032	1564	604	270	781	319	126.472	87.1191	29.6784	11.8973	20.7879	39.0395	11.6635
Ot-mncR2	1	6	21	42	3	5	0.0226027	0.240833	0.743549	1.33359	1.03857	0.108059	0.131733
Ot-HAsno1	12026	6918	1555	756	1581	605	509.897	520.889	103.281	45.0293	74.1553	106.825	29.9007
Ot-CDsno2	8	4	17	37	15	51	0.482191	0.428147	1.60512	3.13288	2.369	1.44079	3.58314
Ot-CDsno3	7320	4786	18418	16499	31186	37073	511.397	593.776	2015.67	1619.26	1817.46	3472.05	3019.04
Ot-HAsno4	5677	2469	843	495	839	370	240.702	185.903	55.9911	29.4835	42.7373	56.6895	18.2864
Ot-HAsno5	605	605	1214	888	2562	3977	23.5412	41.8053	73.9982	48.5398	61.269	158.866	180.382
Ot-CDsno6	14096	11541	69601	49853	98722	92415	1069.89	1555.58	8275.42	5315.55	6795.48	11940.9	8176.19
Ot-CDsno7	684	423	13177	7617	18571	21929	30.0371	32.9872	906.458	469.892	688.175	1299.62	1122.5
Ot-mncR10	6	5	10	20	9	9	0.297481	0.440231	0.776672	1.393	1.08483	0.711099	0.520133
Ot-CDsno8	7253	7309	25	45	31	52	501.023	896.604	2.70526	4.36681	3.53604	3.41256	4.18704
Ot-CDsno9	2206	1420	1182	1843	849	1114	169.529	193.79	142.294	198.965	170.63	103.974	99.7904
Ot-CDsno10	2014	1370	36653	32350	45345	39015	140.704	169.969	4011.31	3174.93	3593.12	5048.42	3177.19
Ot-CDsno11	1317	1063	696	766	433	261	71.0249	101.803	58.7982	58.0318	58.415	37.2128	16.407
Ot-CDsno12	1126	1009	2248	3912	2661	3605	89.9036	143.065	281.167	438.783	359.975	338.581	335.512
Ot-CDsno13	3006	2138	97190	112877	83027	129022	132.955	167.929	6733.89	7013.46	6873.68	5852.12	6651.85
Ot-CDsno14	7714	5376	143461	230840	155190	249376	585.496	724.614	17057.2	24613.2	20835.2	18771	22062.9
Ot-mncR18	10	6	18	21	1	1	0.320205	0.341179	0.902881	0.944626	0.923754	0.0510279	0.0373244
Ot-CDsno15	6	8	11	15	17	30	0.265379	0.628359	0.762144	0.932005	0.847075	1.19824	1.54668
Ot-mncR20	35	27	209	149	12	10	1.07589	1.47389	10.0641	6.43425	8.24918	0.587841	0.358314
Ot-mncR21	13	12	4	0	10	3	0.655108	1.07388	0.315762	0	0.157881	0.803062	0.17622
Ot-mncR22	4	9	230	273	1	1	0.204931	0.818831	18.4589	19.6482	19.0536	0.0816446	0.059719
Ot-mncR23	47	35	33	34	19	18	2.22272	2.93939	2.44472	2.2588	2.35176	1.43192	0.992254
Ot-mncR24	40	24	24	49	15	13	0.945837	1.00779	0.888991	1.62766	1.25833	0.565232	0.358314
Ot-mncR25	2	1	14	14	15	25	0.098367	0.0873419	1.07864	0.967297	1.02297	1.17568	1.43326
Ot-mncR26	5	12	7	10	17	5	0.579994	2.47194	1.27198	1.62954	1.45076	3.14255	0.676064
Ot-mncR27	10	14	23	23	24	20	0.455403	1.13221	1.64079	1.47142	1.5561	1.74175	1.06167
Ot-mncR28	3	9	41	45	35	25	0.13764	0.733281	2.94672	2.90034	2.92353	2.55901	1.33699
Ot-mncR29	19	25	11	36	0	1	0.488748	1.14202	0.443256	1.30091	0.872082	0	0.0299844
Ot-mncR30	1	22	2	10	4	1	0.0423996	1.65648	0.132838	0.595626	0.364232	0.270272	0.0494226
Ot-mncR31	1	6	3	13	4	9	0.0647152	0.689542	0.304128	1.18185	0.742988	0.41252	0.678911
Ot-mncR32	1	0	21	31	15	25	0.0379502	0	1.24843	1.65268	1.45055	0.907163	1.10591
Ot-mncR33	3	5	6	8	15	70	0.133651	0.39557	0.418728	0.500671	0.459699	1.06493	3.63507
Ot-CDsno16	2953	1567	3760	3215	4602	4225	226.936	213.851	452.644	347.083	399.864	563.593	378.469
Ot-HAsno17	3248	1717	1658	795	1852	1160	135.84	127.522	108.624	46.708	77.6661	123.433	56.5502
Ot-HAsno18	10462	5523	1338	920	1446	981	443.584	415.853	88.8684	54.7976	71.833	97.7033	48.4836
Ot-CDsno19	1205	840	3065	3856	2457	2760	64.4197	79.747	256.68	289.588	273.134	209.323	171.991
Ot-HAsno20	85	83	79	108	77	42	3.41552	5.9227	4.97273	6.09641	5.53457	4.9307	1.96721
Ot-CDsno21	5046	3176	909	1158	725	710	373.765	417.768	105.474	120.496	112.985	85.5793	61.3019
Ot-HAsno22	5135	2576	419	287	472	383	187.915	167.405	24.0195	14.7542	19.3868	27.5259	16.3374
Ot-HAsno23	2593	1216	3507	5992	2138	2818	109.942	91.5584	232.931	356.899	294.915	144.46	139.273
Ot-CDsno24	1609	1277	21716	20533	24258	36285	47.3303	66.7079	1000.67	848.492	924.584	1137.15	1244.16
Ot-HAsno25	2400	1367	142	137	193	119	78.4843	79.3859	7.27428	6.29368	6.78398	10.0579	4.5361
Ot-mncR44	2	3	0	0	0	4	0.0999665	0.266286	0	0	0	0	0.23305
Ot-mncR45	5	3	4	13	8	6	0.18407	0.196127	0.230676	0.672309	0.451492	0.469334	0.257471
Ot-HAsno26	12090	6629	7209	5210	5311	3483	450.476	438.628	420.775	272.707	346.741	315.356	151.274
Ot-HAsno27	9570	2526	1647	936	1763	958	289.831	135.853	78.137	39.8219	58.9795	85.0874	33.8192
Ot-mncR48	76	29	300	215	278	183	3.2003	2.16859	19.7892	12.7183	16.2537	18.6552	8.98239
Ot-mncR49	2239	7354	1917	760	131	191	102.726	599.172	137.777	48.9836	93.3803	9.57801	10.2146
Ot-mncR50	5	8	10	4	0	0	0.124452	0.353611	0.389908	0.139864	0.264886	0	0
Ot-mncR51	2	0	18	20	13	18	0.067933	0	0.957752	0.954318	0.956035	0.703678	0.712669
Ot-mncR52	7924	7960	73	22	3	5	333.673	595.241	4.81537	1.3014	3.05838	0.201316	0.24542
Ot-mncR53	8	5	6	8	3	10	0.540478	0.599876	0.634993	0.75926	0.697127	0.32299	0.787503
Ot-CDsno28	264	166	2624	1835	2268	1554	14.6221	16.3274	227.667	142.776	185.221	200.184	100.328
Ot-HAsno29	848	727	36186	41942	30510	44449	28.9636	44.0955	1936.1	2012.42	1974.26	1660.65	1769.63
Ot-mncR56	45811	68953	1167	1156	966	639	3094.98	8272.65	123.506	109.713	116.61	104.003	50.3214
Ot-CDsno30	2693	1305	9519	7214	7934	4347	104.787	90.175	580.221	394.331	487.276	491.976	197.163
Ot-mncR58	48	44	89	97	0	0	2.65857	4.32775	7.72194	7.54728	7.63461	0	0
Ot-mncR59	11126	6259	817	530	1128	677	395.387	394.995	45.4816	26.4589	35.9702	63.881	28.0438
Ot-mncR60	4	5	38	77	35	56	0.215717	0.478848	3.21024	5.83348	4.52186	3.00796	3.52028
Ot-mncR61	1294	740	470	430	887	805	53.7529	54.5887	30.5841	25.0928	27.8384	58.7179	38.9787
Ot-mncR62	24	17	232	210	183	138	1.27199	1.60001	19.2615	15.6352	17.4483	15.4562	8.5254
Ot-CDsno31	2659	1878	733	897	704	584	139.721	175.244	60.3361	66.2138	63.275	58.9516	35.7701
Ot-HAsno32	1342	777	106292	71200	138290	65237	59.7865	61.4716	7417.9	4455.98	5936.94	9817.95	3387.73
Ot-mncR65	11	14	25	45	22	42	0.329889	0.745602	1.17448	1.89583	1.53516	1.05142	1.46821
Ot-mncR66	2431	1237	778	775	197	163	114.966	103.887	57.6362	51.4873	54.5618	14.8468	8.98541
Ot-mncR67	7	1	13	5	13	6	0.402202	0.102035	1.17009	0.403579	0.786834	1.19033	0.401847
Ot-mncR68	4	2	7	7	3	3	0.276312	0.245342	0.757473	0.679282	0.718378	0.330248	0.24156
Ot-HAsno33	18	16	7	18	13	18	0.700398	1.10559	0.426678	0.983914	0.705296	0.806112	0.816411
Ot-CDsno34	1549	1165	1746	2013	3263	2698	123.677	165.184	218.38	225.785	222.082	415.179	251.099
Ot-HAsno35	1091	627	293	186	424	273	50.4316	51.4693	21.2166	12.0782	16.6474	31.2337	14.7097
Ot-CDsno36	5530	3973	2544	2979	3301	2987	390.783	498.577	281.616	295.728	288.672	371.737	246.042
Ot-CDsno37	80	54	362	493	654	507	5.99799	7.18973	42.5162	51.9248	47.2205	78.1399	44.3086
Ot-CDsno38	41	19	1999	2085	2735	2767	2.76995	2.27953	211.559	197.882	204.72	294.459	217.902
Ot-CDsno39	17242	9011	107996	99131	121874	101369	1177.81	1093.11	11556.5	9512.81	10534.6	13267.1	8071.54
Ot-mncR76	8	24	6	10	0	1	0.390345	2.07957	0.458606	0.685443	0.572025	0	0.0568752
Ot-CDsno40	1535	838	3358	2722	3833	3625	91.6222	88.8259	313.981	228.241	271.111	364.595	252.211
Ot-CDsno41	0	0	3	6	0	4	0	0	0.307364	0.551271	0.429317	0	0.304948
Ot-CDsno42	6514	7853	533	658	446	207	328.26	702.762	42.0753	46.5809	44.3281	35.8166	12.1592
Ot-CDsno43	401	286	173	173	610	375	18.2617	23.1294	12.3416	11.0676	11.7046	44.2695	19.9063
Ot-CDsno44	2236	1427	10987	14490	11269	15787	161.727	183.29	1244.86	1472.28	1358.57	1298.9	1330.99
Ot-mncR82	0	0	17	7	0	0			2.04653	0.755701	1.40112	0	0
Ot-mncR83	6	5	23	24	0	0	0.158998	0.235296	0.954771	0.893439	0.924105	0	0
Ot-mncR84	4	8	9	5	11	10	0.134381	0.477278	0.473643	0.235972	0.354807	0.588912	0.3916
Ot-CDsno45	2	1	4	4	5	5	0.133651	0.118671	0.418728	0.375504	0.397116	0.532465	0.389472
Ot-mncR86	17	20	72	78	93	65	0.924911	1.93234	6.1364	5.96153	6.04897	8.06331	4.1222
Ot-CDsno46	2764	2888	13939	23199	11607	14291	106.206	197.065	839.017	1252.25	1045.63	710.737	640.083
Ot-CDsno47	2	0	2	2	1	1	0.0991603	0	0.155334	0.1393	0.147317	0.0790109	0.0577926
Ot-mncR89	2	6	15	15	6	13	0.0924502	0.49253	1.08617	0.974051	1.03011	0.441986	0.700463
Ot-CDsno48	2484	921	175	132	240	151	120.248	79.1751	13.2707	8.9766	11.1236	18.5147	8.52054
Ot-mncR91	23	33	29	32	18	42	0.732656	1.86676	1.4471	1.43197	1.43954	0.913743	1.5595
Ot-mncR92	5	3	4	1	6	9	0.229401	0.244427	0.287485	0.0644521	0.175968	0.438688	0.481317
Ot-CDsno49	1960	1326	6260	7003	4719	2832	141.764	170.317	709.275	711.553	710.414	543.926	238.764
Ot-CDsno50	576	282	1035	1091	1565	2636	29.7581	25.8723	83.7631	79.1808	81.4719	128.848	158.742
Ot-CDsno51	2	0	8	10	8	17	0.178201	0	1.11661	1.25168	1.18414	1.13593	1.7656
Ot-mncR96	33339	17774	2829	4220	3302	3593	692.453	655.581	92.0451	123.13	107.587	109.293	86.988
Ot-CDsno52	11996	8017	59484	53189	34315	47275	614.589	729.396	4773.95	3828.09	4301.02	2801.64	2823.22
Ot-CDsno53	46837	33392	946882	1041476	915227	1165131	3387.66	4289	107284	105821	106553	105492	98231.2
Ot-mncR99	5	2	47	46	0	1	0.379502	0.269574	5.5882	4.90473	5.24646	0	0.0884726
Ot-mncR100	395	209	16113	20231	784	1352	24.5297	23.0486	1567.47	1764.92	1666.2	77.5872	97.8667
Ot-HAsno54	5351	2111	4538	3045	4698	3027	210.882	147.739	280.156	168.579	224.367	295.051	139.053
Ot-CDsno55	374	225	236	265	256	260	17.5521	18.7518	17.35	17.4709	17.4105	19.146	14.2231
Ot-mncR103	32	21	116	5	173	137	1.83864	2.14273	10.4408	0.403579	5.42219	15.8406	9.17552
Ot-mncR104	15	26	6	18	0	1	0.635994	1.95766	0.398513	1.07213	0.73532	0	0.0494226
Ot-mncR105	296	174	512	448	453	284	8.66567	9.04613	23.4806	18.4247	20.9527	21.1343	9.69154
Ot-mncR106	3439	1964	3634	4365	352	508	160.172	162.443	265.137	285.596	275.367	26.1263	27.5793
Ot-mncR107	6	10	245	424	226	355	0.271233	0.802775	17.3495	26.9258	22.1376	16.2809	18.7061
Ot-mncR108	4	3	3	13	5	12	0.104646	0.139375	0.122946	0.477768	0.300357	0.208454	0.365938
Ot-HAsno56	10544	5794	1519	886	1623	1066	420.934	410.762	94.9941	49.6884	72.3412	103.254	49.6055
Ot-mncR110	4	4	13	25	6	20	0.198321	0.352185	1.00967	1.74125	1.37546	0.474066	1.15585
Ot-mncR111	10	8	26	33	9	22	0.279452	0.397009	1.13818	1.29549	1.21683	0.400801	0.716628
Ot-mncR112	37	32	1292	1407	1046	1204	1.45817	2.23954	79.7622	77.8953	78.8288	65.6925	55.309
Ot-mncR113	8	4	4	1	8	3	0.745205	0.661681	0.583681	0.130857	0.357269	1.18756	0.32574
Ot-CDsno57	0	0	10	19	6	5	0	0	0.776672	1.32335	1.05001	0.474066	0.288963
Ot-HAsno58	917	586	10328	10071	5255	4417	40.5587	46.0273	715.584	625.748	670.666	370.397	227.723
Ot-HAsno59	46918	26162	964	661	997	525	1989.3	1969.86	64.0278	39.3709	51.6993	67.3653	25.9469
Ot-CDsno60	2364	1404	173	325	162	105	170.985	180.335	19.6014	33.0222	26.3118	18.6726	8.85246
Ot-CDsno61	543	289	4937	3409	11363	6849	43.9254	41.5161	625.618	387.396	506.507	1464.83	645.814
Ot-CDsno62	327	550	7830	5358	11324	8148	23.6515	70.6442	887.16	544.409	715.785	1305.24	686.951
Ot-HAsno63	16997	6994	1257	1043	1763	881	762.748	557.363	88.3637	65.7515	77.0576	126.078	46.0839
Ot-CDsno64	4439	3421	115563	119350	115563	122762	324.889	444.638	13249.5	12271.1	12760.3	13478.7	10473.2
Ot-mncR122	1	1	12	54	0	1	0.0495802	0.0880463	0.932006	3.76109	2.34655	0	0.0577926
Ot-HAsno65	2122	955	1695	741	1630	509	94.5357	75.5539	118.291	46.3747	82.3326	115.722	26.4321
Ot-mncR124	54	64	4	5	11	6	3.99986	8.4185	0.464132	0.520276	0.492204	1.29844	0.518044
Ot-HAsno66	6	0	10	7	5	3	0.215717	0	0.563201	0.353544	0.458373	0.286472	0.125724
Ot-mncR126	3	7	8	8	6	8	0.128978	0.534435	0.538782	0.483165	0.510974	0.411078	0.400911
Ot-mncR127	1	1	3	4	3	4	0.0975863	0.173297	0.458606	0.548354	0.50348	0.466541	0.455002
Ot-CDsno67	223	146	1600	1448	2219	1647	8.8451	10.2838	99.414	80.6824	90.0482	140.26	76.1475
Ot-mncR129	2856	2043	883	655	1114	633	103.897	131.982	50.3192	33.4731	41.8961	64.5814	26.8417
Ot-mncR130	693	581	32	25	37	40	28.0298	41.7316	2.02752	1.42049	1.72401	2.38488	1.88586
Ot-CDsno68	11	9	137	145	7	6	0.365553	0.531133	7.13195	6.76921	6.95058	0.370711	0.23242
Ot-CDsno69	13656	7421	51491	43809	8330	7125	671.65	648.164	3967.17	3026.88	3497.02	652.896	408.478
Ot-CDsno70	8188	5110	3847	3803	5380	5761	282.805	313.425	208.143	184.522	196.332	296.122	231.938
Ot-mncR134	16	2	126	110	6	4	0.745205	0.16542	9.19297	7.19715	8.19506	0.445334	0.21716
Ot-mncR135	3	10	11	3	8	6	0.117477	0.695397	0.674765	0.16503	0.419897	0.499228	0.273871
Ot-mncR136	40	58	111	253	1	1	1.96734	5.06583	8.55209	17.4804	13.0163	0.0783789	0.0573302
Ot-CDsno71	30	30	226	309	222	142	1.15274	2.04708	13.6034	16.6794	15.1414	13.5938	6.36007
Ot-CDsno72	8369	7442	14131	18833	16886	29174	605.319	955.88	1601.08	1913.56	1757.32	1946.33	2459.64
Ot-CDsno73	5941	3200	13090	13185	19455	10218	384.473	367.755	1327.01	1198.67	1262.84	2006.4	770.79
Ot-CDsno74	527	430	334	268	658	388	17.326	25.105	17.2014	12.3776	14.7895	34.4741	14.8691
Ot-CDsno75	1883	1379	20793	22207	12293	28939	133.064	173.052	2301.75	2204.51	2253.13	1384.36	2383.73
Ot-CDsno76	123	78	1177	1137	1185	1174	7.56197	8.51584	113.354	98.1979	105.776	116.099	84.1321
Ot-mncR143	9	6	19	51	16	16	0.211998	0.250983	0.701088	1.68761	1.19435	0.600604	0.439312
Ot-CDsno77	4485	3812	14034	14748	14338	20706	332.211	501.427	1628.41	1534.61	1581.51	1692.46	1787.77
Ot-mncR145	493	306	240	168	381	253	21.496	23.6938	16.3927	10.2904	13.3416	26.4737	12.8586
Ot-mncR146	1	5	22	22	0	0	0.0261614	0.232292	0.901601	0.808531	0.855066	0	0
Ot-CDsno78	6	6	52	63	47	28	0.376404	0.668433	5.11018	5.55209	5.33114	4.69873	2.04751
Ot-mncR148	0	0	6	7	9	11	0	0	0.628091	0.657131	0.642611	0.958437	0.856838
Ot-mncR149	3	0	8	5	14	11	0.198321	0	0.82845	0.464332	0.646391	1.47487	0.847624
Ot-CDsno79	4	2	2	9	2	7	0.158657	0.140874	0.124268	0.501479	0.312873	0.126418	0.323638
Ot-mncR151	3	3	8	8	6	7	0.0886722	0.157467	0.370413	0.332176	0.351295	0.282616	0.241173
Ot-mncR152	2	4	5	13	11	22	0.0643763	0.228644	0.252113	0.58783	0.419972	0.564246	0.825435
Ot-mncR153	2	1	25	27	18	27	0.100786	0.0894897	1.97351	1.91137	1.94244	1.44551	1.58598
Ot-mncR154	987	543	552	234	538	170	63.8739	62.4035	55.9596	21.2733	38.6164	55.484	12.8239
Ot-CDsno80	1	2	12	11	6	9	0.0529995	0.188237	0.996283	0.818986	0.907634	0.50676	0.556004
Ot-mncR156	4	22	5	28	4	7	0.187723	1.83351	0.367585	1.84599	1.10679	0.299156	0.382931
Ot-mncR157	2	2	3	0	30	22	0.124201	0.22056	0.29184	0	0.14592	2.9689	1.59251
Ot-mncR158	1	0	5	5	8	7	0.0412613	0	0.323179	0.289818	0.306499	0.526033	0.336671
Ot-mncR159	0	0	2	3	5	1	0	0	0.187005	0.251551	0.219278	0.4756	0.0695755
Ot-HAsno81	398	321	6791	8124	7203	13460	12.8109	18.3487	342.42	367.349	354.885	369.478	505.016
Ot-mncR161	9	13	28	28	19	24	0.325479	0.834886	1.58624	1.4225	1.50437	1.095	1.01171
Ot-mncR162	9	3	10	14	5	10	0.304019	0.179963	0.529161	0.664352	0.596757	0.269158	0.393752
Ot-CDsno82	5663	3081	3489	2395	3275	4500	351.675	339.773	339.41	208.935	274.173	324.105	325.74
Ot-HAsno83	3945	1971	1643	1334	1423	1089	186.566	165.53	121.718	88.6246	105.171	107.243	60.0314
Ot-HAsno84	7771	2779	15681	16786	21676	27715	338.834	215.18	1071.06	1028.18	1049.62	1506.15	1408.61
Ot-CDsno85	1155	995	384	525	570	400	86.596	132.477	45.1	55.2952	50.1976	68.1036	34.9575
Ot-CDsno86	73	95	111	95	127	118	5.75384	13.2972	13.7053	10.5189	12.1121	15.9521	10.8413
Ot-CDsno87	2973	3043	1695	1406	1910	1577	200.855	365.084	179.386	133.44	156.413	205.637	124.189
Ot-CDsno88	8	3	142	87	143	141	0.384246	0.255885	10.6841	5.87018	8.27714	10.9455	7.8941
Ot-mncR170	2	4	25	22	7	28	0.0872048	0.309723	1.70758	1.34755	1.52756	0.486394	1.42309
Ot-CDsno89	12012	7185	24355	23049	26418	23103	642.166	682.121	2039.62	1731	1885.31	2250.67	1439.67
Ot-mncR172	80	71	380	639	16	26	3.81268	6.00899	28.3696	42.7812	35.5754	1.21518	1.44437
Ot-CDsno90	4788	2562	61107	47381	94710	105851	338.349	321.509	6764.43	4703.56	5733.99	10665.6	8719.05
Ot-CDsno91	4779	2455	1224	2205	1371	1885	306.052	279.198	122.792	198.371	160.582	139.919	140.713
Ot-CDsno92	6578	4644	53858	82447	72382	55192	532.12	667.131	6824.9	9369.21	8097.05	9330.95	5204.23
Ot-CDsno93	824	807	22781	23611	21100	15248	54.4721	94.7378	2359.12	2192.67	2275.89	2222.84	1174.96
Ot-CDsno94	3016	1994	3071	2975	4798	6468	208.339	244.606	332.314	288.695	310.505	528.177	520.803
Ot-mncR178	1	1	8	14	3	3	0.0363783	0.064602	0.455893	0.715456	0.585675	0.173918	0.127212
Ot-mncR179	2759	1798	242	207	160	82	81.9428	94.8314	11.2591	8.63658	9.94785	7.57284	2.83882
Ot-mncR180	214	128	310	386	2	6	13.1566	13.9747	29.8553	33.3372	31.5962	0.195947	0.429977
Ot-mncR181	1716	673	825	793	795	725	81.1528	56.5203	61.1181	52.6831	56.9006	59.9146	39.9658
Ot-mncR182	611	227	666	792	245	120	28.0328	18.495	47.8662	51.0461	49.4561	17.9131	6.41756
Ot-mncR183	33	45	14	2	15	8	1.66297	4.02704	1.10517	0.141583	0.623375	1.20459	0.46992
Ot-mncR184	0	1	12	22	5	12	0	0.0902293	0.955114	1.57029	1.2627	0.404849	0.710705
Ot-mncR185	0	0	5	6	8	10	0	0	0.299091	0.32186	0.310476	0.486825	0.44511
Ot-mncR186	7	11	124	185	98	96	0.558904	1.55968	15.5092	20.7502	18.1297	12.4694	8.93458
Ot-CDsno95	16949	8811	3175	2946	4082	3316	1001.94	924.964	294.015	244.648	269.331	384.546	228.494
Ot-CDsno96	6745	4200	15408	38011	23167	40827	609.821	674.331	2182.21	4827.72	3504.97	3337.87	4302.61
Ot-CDsno97	4257	1892	2339	2168	3512	3955	294.065	232.094	253.104	210.383	231.744	386.61	318.457
Ot-mncR190	1109	837	3711	3821	3294	4193	30.3025	40.614	158.843	146.668	152.756	143.433	133.548
Ot-mncR191	7	10	85	109	91	156	0.309608	0.785449	5.8893	6.77257	6.33093	6.4141	8.04273
Ot-mncR192	3	0	16	9	5	3	0.167671	0	1.40083	0.706629	1.05373	0.445334	0.195444
Ot-mncR193	6	4	11	5	0	0	0.154342	0.182724	0.443256	0.180682	0.311969	0	0
Ot-mncR194	2	2	6	12	0	0	0.101619	0.180459	0.477557	0.85652	0.667039	0	0
Ot-mncR195	4075	3242	52	76	17	35	165.913	234.406	3.31654	4.34689	3.83172	1.10301	1.66106
Ot-CDsno98	2	3	5	2	6	2	0.112806	0.300488	0.441777	0.158469	0.300123	0.539304	0.131491
Ot-mncR197	2	3	3	4	8	6	0.121741	0.324289	0.286061	0.342043	0.314052	0.776028	0.42572
Ot-mncR198	0	4	18	23	22	29	0	0.29114	1.15569	1.32428	1.23998	1.43695	1.38548
Ot-mncR199	35	34	15	27	11	15	1.63014	2.81215	1.0944	1.76657	1.43049	0.816446	0.81435
Ot-mncR200	2	2	7	8	5	8	0.101619	0.180459	0.55715	0.571014	0.564082	0.404849	0.473804
Ot-mncR201	0	1	15	18	9	35	0	0.121308	1.60512	1.72732	1.66622	0.979736	2.78689
Ot-CDsno99	2387	1867	1198	1010	2603	1041	148.234	205.893	116.542	88.1106	102.326	257.601	75.3545
Ot-HAsno100	1672	767	932	586	679	390	46.0958	37.5512	40.2504	22.6952	31.4728	29.8314	12.533
Ot-mncR204	0	0	3	3	0	0	0	0	0.307364	0.275636	0.2915	0	0
Ot-mncR205	4	6	21	10	0	1	0.1849	0.49253	1.52064	0.649367	1.085	0	0.0538818
Ot-CDsno101	4697	4228	18127	15061	30912	40436	294.662	471.023	1781.39	1327.3	1554.35	3090.37	2956.89
Ot-CDsno102	14516	7432	185641	154591	212444	143881	901.449	819.603	18059.2	13486.2	15772.7	21024.1	10415.1
Ot-mncR208	44	24	30	9	64	52	1.70132	1.64796	1.81712	0.488863	1.15299	3.94359	2.34369
Ot-CDsno103	466	453	839	975	882	793	20.4639	35.3267	57.7156	60.1476	58.9316	61.7234	40.5918
Ot-HAsno104	2005	869	250	184	341	278	91.3083	70.2779	17.8347	11.7713	14.803	24.7474	14.7572
Ot-CDsno105	2780	2005	304	324	507	589	176.199	225.671	30.1829	28.848	29.5154	51.2089	43.5148
Ot-CDsno106	707	549	265	279	149	146	35.3382	48.7304	20.7491	19.5903	20.1697	11.8683	8.50631
Ot-CDsno107	728	690	1727	2353	2497	2963	55.2556	93.003	205.337	250.887	228.112	302.025	262.144
Ot-HAsno108	1386	780	5391	5008	9917	10146	42.6052	42.5792	259.596	216.26	237.928	485.802	363.545
Ot-mncR215	3	1	11	33	21	28	0.267302	0.158228	1.53533	4.13054	2.83294	2.9818	2.90805
Ot-MRP	978	590	219	122	178	79	24.3429	26.0788	8.53899	4.26584	6.40242	7.06044	2.29205
Ot-mncR217	6	10	16	43	21	41	0.302358	0.894897	1.26305	3.04404	2.15354	1.68643	2.40834
Ot-mncR218	4	4	7	6	7	14	0.170776	0.303271	0.468161	0.359858	0.414009	0.47626	0.696721
Ot-mncR219	14	8	6	5	7	4	0.541328	0.54932	0.363424	0.271591	0.317507	0.43133	0.180284
Ot-mncR220	13	20	8	4	7	15	0.446498	1.21986	0.430424	0.192996	0.31171	0.383137	0.600526
Ot-CDsno110	1035	530	3126	3118	4158	3915	63.0012	57.2911	298.076	266.622	282.349	403.341	277.782
Ot-CDsno111	850	523	19325	21371	18680	28397	50.2476	54.9036	1789.56	1774.73	1782.15	1759.76	1956.74
Ot-mncR223	18	24	32	37	17	29	0.763192	1.80707	2.1254	2.20382	2.16461	1.14866	1.43326
Ot-mncR224	12	14	49	51	46	81	0.594962	1.23265	3.80569	3.55214	3.67892	3.6345	4.6812
Ot-CDsno112	6771	3274	2300	3531	3094	3452	562.536	483.036	299.334	412.105	355.719	409.635	334.297
Ot-mncR226	0	8	5	7	5	10	0	1.05231	0.580165	0.728386	0.654276	0.590202	0.863407
Ot-CDsno113	6149	3296	2697	1754	4074	4615	337.533	321.294	231.911	135.255	183.583	356.379	295.289
Ot-mncR228	216	95	159	243	6	7	7.63192	5.96084	8.8005	12.0614	10.431	0.33784	0.288299
Ot-mncR229	466	343	720	1232	20	58	32.1903	42.0762	77.9115	119.554	98.7326	2.20165	4.67016
Ot-mncR230	12	9	28	22	18	9	0.571901	0.761703	2.09039	1.47291	1.78165	1.36707	0.499973
Ot-mncR231	1	2	3	9	4	7	0.0647152	0.229847	0.304128	0.818202	0.561165	0.41252	0.528042
Ot-CDsno114	4049	2144	3490	4732	4970	4467	299.916	282.02	404.955	492.389	448.672	586.661	385.684
Ot-CDsno115	11819	9315	65215	77362	67818	38685	886.128	1240.23	7659.37	8148.09	7903.73	8102.89	3380.82
Ot-CDsno116	822	651	4826	6309	2933	5675	48.1296	67.69	442.647	518.935	480.791	273.673	387.32
Ot-mncR235	6	2	6	9	7	25	0.194145	0.114924	0.304128	0.409101	0.356615	0.360955	0.942931
Ot-mncR236	36	22	627	806	27	65	1.35783	1.47356	37.0458	42.706	39.8759	1.62288	2.85772
Ot-mncR237	0	1	4	4	2	0	0	0.114924	0.405505	0.363646	0.384575	0.20626	0
Ot-mncR238	4	16	8	4	13	12	0.472918	3.3593	1.48165	0.664352	1.073	2.44934	1.65376
Ot-CDsno117	265	124	653	729	1143	1227	13.5767	11.2817	52.4072	52.4672	52.4372	93.3198	73.2752
Ot-HAsno118	3881	2144	1184	647	1131	461	160.135	157.098	76.5288	37.5025	57.0156	74.3679	22.1722
Ot-HAsno119	529	205	241	318	291	159	22.4294	15.4354	16.0069	18.9409	17.4739	19.6623	7.85819
Ot-HAsno120	597	339	200	155	252	95	25.1392	25.3501	13.1928	9.16897	11.1809	16.9105	4.66299
Ot-CDsno121	652	388	11199	10400	15707	14844	39.2986	41.5302	1057.4	880.593	968.995	1508.7	1042.9
Ot-CDsno122	614	693	1169	833	1476	872	40.1578	80.4893	119.769	76.5348	98.1521	153.839	66.4787
Ot-CDsno123	1844	1748	5431	4712	5639	5500	115.682	194.737	533.72	415.261	474.49	563.748	402.189
Ot-CDsno124	421	383	301	316	362	479	28.7587	46.4611	32.2095	30.324	31.2667	39.4071	38.1405
Ot-HAsno125	694	599	831	751	748	834	24.381	37.3699	45.7322	37.0633	41.3977	41.8767	34.1524
Ot-HAsno126	7068	3987	41841	50276	10550	10155	271.585	272.056	2518.5	2713.83	2616.16	646.013	454.835
Ot-CDsno127	10026	5018	36224	42623	27265	35151	642.075	570.679	3634	3834.55	3734.27	2782.55	2623.98
Ot-CDsno128	2704	1775	321	314	511	470	114.648	133.648	21.3205	18.7027	20.0116	34.5272	23.2286
Ot-CDsno129	4622	2818	3617	5480	2512	3001	334.303	361.955	409.816	556.805	483.311	289.541	253.012
Ot-mncR252	6684	2186	2064	1026	2153	785	283.399	164.594	137.089	61.1113	99.0999	145.474	38.7967
Ot-CDsno130	8133	5759	1809	1657	2950	2491	617.299	776.238	215.086	176.677	195.882	356.817	220.385
Ot-CDsno131	4262	2869	24281	42447	21517	20458	101.56	121.407	906.371	1420.92	1163.64	817.092	568.247
Ot-mncR255	3	0	5	6	6	13	0.15499	0	0.404653	0.435458	0.420055	0.493984	0.782871
Ot-mncR256	20	17	51	34	4	2	0.842183	1.27124	3.36416	2.01126	2.68771	0.268421	0.0981682
Ot-mncR257	386	431	81	0	238	245	30.4244	60.3275	10.0011	0	5.00057	29.8945	22.5095
Ot-mncR258	56	69	5	9	8	18	2.35811	5.15975	0.32982	0.532392	0.431106	0.536842	0.883514
Ot-mncR259	2	7	16	26	0	0	0.0991603	0.616324	1.24268	1.8109	1.52679	0	0
U1	2400	1843	19224	27181	3767	2738	89.9698	122.691	1128.91	1431.41	1280.16	225.041	119.642
U2	17748	7156	984919	1153773	50185	32164	593.009	424.605	51551.6	54155.7	52853.7	2672.18	1252.7
U3	12435	10129	45791	34289	13930	8037	344.368	498.134	1986.49	1333.96	1660.23	614.762	259.439
U5	97885	41492	54102	72657	1075	918	5014.93	3774.99	4342.02	5229.23	4785.63	87.768	54.822
U6	8133	3453	17450	16460	2800	611	450.461	339.63	1514.02	1280.7	1397.36	247.141	39.4468

## Sheet: Table S2
Table S2: Genomic coordinates of the 259 mncRNA candidates. The 131 Ot-snoRNAs are highlighted in grey.
ID	Chromosome	Start	Stop	Strand	Gene Copies
Ot-mncR1	1	42720	42915	-	1
Ot-mncR2	1	73105	73376	+	1
Ot-HAsno1	1	282469	282614	+	1
Ot-CDsno2	1	338262	338364	+	1
Ot-CDsno3	1	567318	567405	+	1
Ot-HAsno4	1	656813	656958	+	1
Ot-HAsno5	1	657386	657544	+	1
Ot-CDsno6	1	659248	659325	+	1
Ot-CDsno7	1	680325	680464	+	1
Ot-mncR10	1	743854	743977	+	1
Ot-CDsno8	1	844085	844174	-	1
Ot-CDsno9	1	847142	847222	-	1
Ot-CDsno10	1	871300	871388	+	1
Ot-CDsno11	1	871495	871610	+	1
Ot-CDsno12	1	871616	871693	+	1
Ot-CDsno13	1	871734	871873	+	1
Ot-CDsno14	1	924583	924664	-	1
Ot-mncR18	2	61746	61937	+	5
Ot-CDsno15	2	73160	73299	-	2
Ot-mncR20	2	103989	104188	-	1
Ot-mncR21	2	138705	138826	+	1
Ot-mncR22	2	149303	149422	-	4
Ot-mncR23	2	260427	260556	+	1
Ot-mncR24	2	278889	279148	-	1
Ot-mncR25	2	316524	316648	+	1
Ot-mncR26	2	335597	335649	-	1
Ot-mncR27	2	368078	368212	+	1
Ot-mncR28	2	430097	430230	-	7
Ot-mncR29	2	453776	454014	+	4
Ot-mncR30	2	552211	552355	+	1
Ot-mncR31	2	552440	552534	+	1
Ot-mncR32	2	595028	595189	+	1
Ot-mncR33	2	753798	753935	-	1
Ot-CDsno16	2	782310	782390	+	1
Ot-HAsno17	2	782806	782953	+	1
Ot-HAsno18	2	783438	783583	+	1
Ot-CDsno19	2	875245	875360	+	1
Ot-HAsno20	2	875453	875606	+	1
Ot-CDsno21	2	875655	875738	+	1
Ot-HAsno22	2	875813	875981	+	1
Ot-HAsno23	2	876112	876257	+	1
Ot-CDsno24	2	876287	876496	+	1
Ot-HAsno25	2	876582	876770	+	1
Ot-mncR44	2	941180	941302	+	1
Ot-mncR45	3	90120	90286	+	1
Ot-HAsno26	3	136877	137042	+	1
Ot-HAsno27	3	137646	137849	+	1
Ot-mncR48	3	204226	204371	-	1
Ot-mncR49	3	222014	222147	+	1
Ot-mncR50	3	258750	258996	-	1
Ot-mncR51	3	288243	288423	+	1
Ot-mncR52	3	338050	338195	-	1
Ot-mncR53	3	355787	355877	+	1
Ot-CDsno28	3	358256	358366	-	1
Ot-HAsno29	3	369923	370103	+	1
Ot-mncR56	3	382495	382585	+	1
Ot-CDsno30	3	467654	467812	-	1
Ot-mncR58	3	488479	488589	-	1
Ot-mncR59	3	609572	609744	-	1
Ot-mncR60	3	708797	708910	+	1
Ot-mncR61	3	727174	727321	-	1
Ot-mncR62	3	738816	738931	-	1
Ot-CDsno31	3	752900	753017	+	1
Ot-HAsno32	3	776853	776991	-	1
Ot-mncR65	3	812382	812586	-	1
Ot-mncR66	3	887457	887586	+	2
Ot-mncR67	3	939594	939700	+	1
Ot-mncR68	3	957340	957428	-	1
Ot-HAsno33	3	958614	958772	+	1
Ot-CDsno34	4	161515	161592	+	1
Ot-HAsno35	4	162876	163009	+	1
Ot-CDsno36	4	175568	175654	+	1
Ot-CDsno37	4	175712	175793	+	1
Ot-CDsno38	4	175841	175932	+	1
Ot-CDsno39	4	272202	272292	+	1
Ot-mncR76	4	322987	323112	-	1
Ot-CDsno40	4	485880	485983	-	1
Ot-CDsno41	4	525962	526056	+	2
Ot-CDsno42	4	532786	532908	-	1
Ot-CDsno43	4	532943	533078	-	1
Ot-CDsno44	4	533124	533209	-	1
Ot-mncR82	4	578432	578511	+	1
Ot-mncR83	4	609494	609725	+	1
Ot-mncR84	4	617450	617632	+	1
Ot-CDsno45	4	766560	766652	+	1
Ot-mncR86	4	770952	771064	+	1
Ot-CDsno46	4	823046	823206	-	1
Ot-CDsno47	5	102622	102746	-	1
Ot-mncR89	5	163525	163657	-	1
Ot-CDsno48	5	207138	207265	+	1
Ot-mncR91	5	250693	250885	-	1
Ot-mncR92	5	302167	302300	-	1
Ot-CDsno49	5	557384	557469	-	1
Ot-CDsno50	5	557654	557773	-	1
Ot-CDsno51	5	637355	637424	-	1
Ot-mncR96	5	674773	675068	-	1
Ot-CDsno52	5	693150	693270	-	1
Ot-CDsno53	5	733636	733721	+	1
Ot-mncR99	5	813864	813944	-	1
Ot-mncR100	5	835165	835263	+	2
Ot-HAsno54	6	36143	36299	-	1
Ot-CDsno55	6	36443	36574	-	1
Ot-mncR103	6	51902	52008	+	1
Ot-mncR104	6	114286	114430	-	1
Ot-mncR105	6	121503	121712	-	1
Ot-mncR106	6	143060	143191	+	1
Ot-mncR107	6	262471	262606	-	1
Ot-mncR108	6	319714	319948	+	1
Ot-HAsno56	6	419903	420057	+	1
Ot-mncR110	6	444551	444674	-	1
Ot-mncR111	6	464178	464397	-	1
Ot-mncR112	6	472314	472469	-	1
Ot-mncR113	6	517828	517893	+	1
Ot-CDsno57	6	566247	566371	-	1
Ot-HAsno58	6	639012	639151	+	1
Ot-HAsno59	6	639183	639328	+	1
Ot-CDsno60	6	640242	640327	+	1
Ot-CDsno61	6	751696	751772	+	1
Ot-CDsno62	6	752751	752836	+	1
Ot-HAsno63	6	753696	753833	+	1
Ot-CDsno64	7	32053	32137	+	1
Ot-mncR122	7	146572	146695	+	2
Ot-HAsno65	7	190006	190144	-	1
Ot-mncR124	7	215770	215852	+	1
Ot-HAsno66	7	270441	270612	-	1
Ot-mncR126	7	317260	317402	+	1
Ot-mncR127	7	383348	383410	+	1
Ot-CDsno67	7	449962	450117	-	1
Ot-mncR129	7	508727	508895	-	1
Ot-mncR130	7	538176	538327	-	1
Ot-CDsno68	7	607611	607793	-	5
Ot-CDsno69	7	657590	657715	-	1
Ot-CDsno70	7	661417	661595	-	1
Ot-mncR134	7	691056	691187	+	1
Ot-mncR135	7	710753	710909	+	1
Ot-mncR136	8	32712	32836	-	1
Ot-CDsno71	8	35779	35939	-	1
Ot-CDsno72	8	75870	75955	-	1
Ot-CDsno73	8	128498	128593	-	1
Ot-CDsno74	8	132424	132610	-	1
Ot-CDsno75	8	170670	170757	+	1
Ot-CDsno76	8	171448	171548	+	1
Ot-mncR143	8	267765	268025	+	1
Ot-CDsno77	8	308243	308326	+	1
Ot-mncR145	8	310766	310906	+	1
Ot-mncR146	8	367368	367602	-	1
Ot-CDsno78	8	438644	438742	-	1
Ot-mncR148	8	442942	443033	-	1
Ot-mncR149	8	491046	491138	+	1
Ot-CDsno79	8	503090	503245	-	1
Ot-mncR151	8	593348	593555	+	1
Ot-mncR152	9	19568	19758	+	1
Ot-mncR153	9	166377	166498	-	1
Ot-mncR154	9	358762	358857	+	1
Ot-CDsno80	9	404418	404534	+	1
Ot-mncR156	9	484361	484491	+	1
Ot-mncR157	9	528807	528905	+	1
Ot-mncR158	9	668007	668155	+	1
Ot-mncR159	9	694183	694285	+	1
Ot-HAsno81	9	704700	704891	-	1
Ot-mncR161	10	44829	44998	+	1
Ot-mncR162	10	45046	45227	+	1
Ot-CDsno82	10	62516	62615	+	1
Ot-HAsno83	10	65472	65602	-	1
Ot-HAsno84	10	65611	65748	-	1
Ot-CDsno85	10	65901	65983	-	1
Ot-CDsno86	10	66050	66127	-	1
Ot-CDsno87	10	66186	66277	-	1
Ot-CDsno88	10	157781	157909	+	1
Ot-mncR170	10	208617	208757	+	1
Ot-CDsno89	10	282529	282644	+	1
Ot-mncR172	10	321542	321670	+	1
Ot-CDsno90	10	362366	362453	+	1
Ot-CDsno91	10	362998	363094	+	1
Ot-CDsno92	10	465608	465684	+	1
Ot-CDsno93	10	478687	478780	+	1
Ot-CDsno94	10	478844	478933	+	1
Ot-mncR178	10	551803	551971	-	1
Ot-mncR179	11	98106	98312	-	1
Ot-mncR180	11	268486	268585	+	1
Ot-mncR181	11	277239	277368	-	1
Ot-mncR182	11	290592	290725	+	1
Ot-mncR183	11	361852	361973	+	1
Ot-mncR184	11	496996	497116	+	1
Ot-mncR185	12	140921	141081	+	1
Ot-mncR186	12	158409	158485	-	1
Ot-CDsno95	12	196757	196861	+	1
Ot-CDsno96	12	277235	277303	+	1
Ot-CDsno97	12	277314	277403	+	1
Ot-mncR190	12	285375	285599	+	1
Ot-mncR191	12	359961	360099	+	1
Ot-mncR192	13	10024	10133	+	1
Ot-mncR193	13	55385	55623	+	1
Ot-mncR194	13	167878	167998	+	1
Ot-mncR195	13	415521	415671	+	1
Ot-CDsno98	14	75762	75881	-	1
Ot-mncR197	14	93196	93296	+	1
Ot-mncR198	14	124661	124810	-	1
Ot-mncR199	14	175264	175395	+	1
Ot-mncR200	14	430545	430665	-	1
Ot-mncR201	14	513856	513945	+	1
Ot-CDsno99	14	516026	516125	+	1
Ot-HAsno100	15	90090	90313	+	1
Ot-mncR204	15	119628	119721	-	1
Ot-mncR205	15	167613	167745	+	1
Ot-CDsno101	15	205036	205134	-	1
Ot-CDsno102	15	205477	205576	-	1
Ot-mncR208	15	246492	246650	-	1
Ot-CDsno103	15	286804	286944	-	1
Ot-HAsno104	15	287018	287153	-	1
Ot-CDsno105	15	287185	287282	-	1
Ot-CDsno106	15	287282	287405	-	1
Ot-CDsno107	15	287452	287533	-	1
Ot-HAsno108	15	287612	287812	-	1
Ot-mncR215	15	364807	364875	-	1
Ot-MRP	15	387693	387940	-	1
Ot-mncR217	15	464104	464225	+	1
Ot-mncR218	15	503477	503620	+	1
Ot-mncR219	15	503776	503934	+	1
Ot-mncR220	16	7982	8160	-	1
Ot-CDsno110	16	97973	98074	-	1
Ot-CDsno111	16	233622	233726	+	1
Ot-mncR223	16	255838	255982	+	1
Ot-mncR224	16	311615	311738	-	1
Ot-CDsno112	16	346407	346481	+	1
Ot-mncR226	16	443807	443889	+	1
Ot-CDsno113	16	451148	451259	+	1
Ot-mncR228	16	455780	455953	+	1
Ot-mncR229	16	526368	526456	+	1
Ot-mncR230	17	129748	129876	-	1
Ot-mncR231	17	166990	167084	+	1
Ot-CDsno114	17	245882	245965	-	1
Ot-CDsno115	17	246397	246479	-	1
Ot-CDsno116	17	304792	304897	+	1
Ot-mncR235	17	350207	350396	-	1
Ot-mncR236	17	358060	358222	+	1
Ot-mncR237	18	30660	30754	+	1
Ot-mncR238	18	31517	31568	+	1
Ot-CDsno117	18	45193	45313	-	1
Ot-HAsno118	18	45333	45482	-	1
Ot-HAsno119	18	45496	45641	-	1
Ot-HAsno120	18	45666	45813	-	1
Ot-CDsno121	18	123608	123710	+	1
Ot-CDsno122	18	123827	123921	+	1
Ot-CDsno123	18	124129	124227	+	1
Ot-CDsno124	18	124317	124407	+	1
Ot-HAsno125	18	124451	124626	+	1
Ot-HAsno126	18	124672	124832	+	1
Ot-CDsno127	18	125033	125129	+	1
Ot-CDsno128	18	125158	125302	+	1
Ot-CDsno129	18	125454	125539	+	1
Ot-mncR252	18	146464	146608	+	1
Ot-CDsno130	18	180379	180460	+	1
Ot-CDsno131	18	183050	183308	+	1
Ot-mncR255	18	230879	230997	+	1
Ot-mncR256	19	52147	52292	-	4
Ot-mncR257	19	136902	136979	+	1
Ot-mncR258	20	7697	7842	-	1
Ot-mncR259	20	24421	24544	-	1

## Sheet: Table S3
Table S3: The 131 Ot-snoRNAs IG, intergenic; *1, *2 and *3, indicates intron position in the host genes encoding multiple snoRNAs. cl, clusters. T-stretch, at least 4 consecutive Ts located at the 3’ end of the Ot-snoRNA gene. WA, probably wrong annotation of CDS. Blue highlight, host genes implicated in ribosome biogenesis or tRNA aminoacylation. Grey highlight, host genes with predicted functio…
ID	length (nts)	CAP	Class	Target predicted	Gene localization	Host gene/remarks	Host gene protein, predicted function (GO/database)
Ot-HAsno1	144	no	H/ACA	rRNA	intron	ostta01g01810	Lysine methyltransferase (IPR019410, GO:0032259)
Ot-CDsno2	101	no	CD	rRNA	intron	ostta01g02210	Tubulin (IPR000217, GO:0005874)
Ot-CDsno3	87	no	CD	rRNA	intron	ostta01g03570	MIF4-like, RNA metabolism (IPR016021, GO:0016070)
Ot-HAsno4	144	no	H/ACA	rRNA	intron 1*	ostta01g04120	MIDASIN related, LSU rRNA assembly (IPR012099, GO:0000027)
Ot-HAsno5	157	no	H/ACA	rRNA	intron 2*	same host	MIDASIN related, LSU rRNA assembly (IPR012099, GO:0000027)
Ot-CDsno6	80	no	CD	rRNA	intron 3*	same host	MIDASIN related, LSU rRNA assembly (IPR012099, GO:0000027)
Ot-CDsno7	139	no	CD	rRNA	intron	ostta01g04190	WD 40 repeat domain, protein binding (IPR017986, GO:0005515 )
Ot-CDsno8	88	no	CD	rRNA	intron	ostta01g05210	TPR domain, protein binding (IPR011990, GO:0005515)
Ot-CDsno9	79	no	CD	rRNA	intron	ostta01g05230	WD 40 repeat domain, protein binding (IPR017986, GO:0005515 )
Ot-CDsno10	87	no	CD	rRNA	cl 1 - IG
Ot-CDsno11	113	no	CD	rRNA	cl 1 - IG
Ot-CDsno12	76	no	CD	rRNA	cl 1 - IG
Ot-CDsno13	138	no	CD	rRNA	cl 1 - IG
Ot-CDsno14	80	no	CD	rRNA	intron	ostta01g05670	RRM domain, RNA binding (IPR000504, GO:003676)
Ot-CDsno15	138	no	CD	orphan	intron	ostta02g00275	DDE superfamily endonuclease, DNA cleavage (IPR004875, GO:003676 )
Ot-CDsno16	79	no	CD	rRNA	intron 1*	ostta02g04010	SAS 10/Utp3, U3 snoRNP component (IPR007146, no GO)
Ot-HAsno17	146	no	H/ACA	orphan	intron 2*	same host	SAS 10/Utp3, U3 snoRNP component (IPR007146, no GO)
Ot-HAsno18	144	no	H/ACA	rRNA	intron 3*	same host	SAS 10/Utp3, U3 snoRNP component (IPR007146, no GO)
Ot-CDsno19	114	no	CD	rRNA	cl 2 - IG
Ot-HAsno20	152	no	H/ACA	rRNA	cl 2 - IG
Ot-CDsno21	82	no	CD	rRNA	cl 2 - IG
Ot-HAsno22	167	no	H/ACA	orphan	cl 2 - IG
Ot-HAsno23	144	no	H/ACA	rRNA	cl 2 - IG
Ot-CDsno24	208	no	CD	rRNA	cl 2 - IG
Ot-HAsno25	187	no	H/ACA	rRNA	cl 2 - IG
Ot-HAsno26	164	no	H/ACA	rRNA	intron 1*	ostta03g00780	PNPase, RNA processing (IPR012162 GO:0006396)
Ot-HAsno27	202	no	H/ACA	rRNA	intron 2*	same host	PNPase, RNA processing (IPR012162 GO:0006396)
Ot-CDsno28	110	no	CD	rRNA	IG
Ot-HAsno29	179	no	H/ACA	rRNA	IG
Ot-CDsno30	157	no	CD	rRNA	intron	ostta03g02850	Rnase P/MRP subunit; rRNA-tRNA processing (IPR009723, GO:0006396)
Ot-CDsno31	116	no	CD	snRNA	intron	ostta03g04610	DUF92 unknown function (IPR002794, no GO)
Ot-HAsno32	137	no	H/ACA	rRNA	intron	ostta03g04710	unknown family, membrane component (GO:0016020 )
Ot-HAsno33	157	no	H/ACA	rRNA	intron	ostta03g05760	Ribosomal protein S13 (IPR001892, GO: 0003735)
Ot-CDsno34	76	no	CD	rRNA	intron 1*	ostta04g00910	Unknown (no GO:no match)
Ot-HAsno35	132	no	H/ACA	rRNA	intron 2*	same host	Unknown (no GO:no match)
Ot-CDsno36	86	no	CD	rRNA	cl 3 - intron 1*	ostta04g00970	RNA/DNA helicase (IPR011545, GO:0003676)
Ot-CDsno37	81	no	CD	orphan	cl 3 - intron 1*	same host	RNA/DNA helicase (IPR011545, GO:0003676)
Ot-CDsno38	90	no	CD	rRNA	cl 3 - intron 1*	same host	RNA/DNA helicase (IPR011545, GO:0003676)
Ot-CDsno39	89	no	CD	rRNA	intron	ostta04g01570	WD 40 repeat domain, protein binding (IPR017986, GO:0005515 )
Ot-CDsno40	102	no	CD	rRNA	intron	ostta04g02780	SecY subunit domain, protein transport (IPR002208, GO:0015031 )
Ot-CDsno41	93	no	CD	orphan	intron	ostta04g04020	Prohibitin, integral membrane component (IPR000163, GO:0016020)
Ot-CDsno42	121	no	CD	rRNA	cl 4 - IG
Ot-CDsno43	134	no	CD	rRNA	cl 4 - IG
Ot-CDsno44	84	no	CD	rRNA	cl 4 - IG
Ot-CDsno45	91	no	CD	orphan	intron	ostta04g04560	Histone deacetylation, chromatin remodelling (IPR013951, GO:0016575)
Ot-CDsno46	159	no	CD	rRNA	intron	ostta04g04840	TPR-domain, protein binding (IPR011990, GO:0005515)
Ot-CDsno47	123	no	CD	orphan	intron	ostta05g00690	Nop10, snoRNP component (IPR007264, GO:0042254)
Ot-CDsno48	126	no	CD	rRNA	intron	ostta05g01360	NAD(P)-binding domain (IPR016040, GO:0051287)
Ot-CDsno49	84	no	CD	rRNA	intron 2*	ostta05g03410	RNA Acetyl transferase, ncRNA processing (IPR033688, GO:0034470)
Ot-CDsno50	118	no	CD	rRNA	intron 1*	same host	RNA Acetyl transferase, ncRNA processing (IPR033688, GO:0034470)
Ot-CDsno51	68	no	CD	orphan	intron	ostta05g03870	Ribosomal Protein S9 (IPR000754, GO: 0003735)
Ot-CDsno52	119	no	CD	rRNA	intron	ostta05g04170	RRM domain, RNA binding (GO:0003676/InterPro)
Ot-CDsno53	84	no	CD	rRNA	intron	ostta05g04430	unnamed (no GO/no match)
Ot-HAsno54	155	no	H/ACA	rRNA	cl 5 - IG
Ot-CDsno55	130	no	CD	snRNA	cl 5 - IG
Ot-HAsno56	153	no	H/ACA	rRNA	intron	ostta06g02530	tRNA synthetase (IPR002316, GO:0006433)
Ot-CDsno57	123	no	CD	rRNA	intron	ostta06g03332	Ribosomal Protein L14 (IPR002784, GO:0003735)
Ot-HAsno58	138	no	H/ACA	rRNA	cl 6 - intron 1*wa	ostta06g03730	U4/U4 snRNP Prp3 protein, RNA plicing (IPR027104, GO:0000398)
Ot-HAsno59	144	no	H/ACA	rRNA	cl 6 - intron 1*	same host
Ot-CDsno60	84	no	CD	rRNA	intron 2*	same host
Ot-CDsno61	75	no	CD	rRNA	intron 1*	ostta06g04400	Armadillo-type fold, protein and nucleic acid binding (IPR016024, GO:0005488)
Ot-CDsno62	84	no	CD	rRNA	intron 2*	same host	Armadillo-type fold, protein and nucleic acid binding (IPR016024, GO:0005488)
Ot-HAsno63	136	no	H/ACA	rRNA	intron 3*	same host	Armadillo-type fold, protein and nucleic acid binding (IPR016024, GO:0005488)
Ot-CDsno64	83	no	CD	rRNA	intron	ostta07g00160	Cullin-repeat domain , Ubiquitine dependent process (IPR001373, GO: 0006511)
Ot-HAsno65	137	no	H/ACA	snRNA	intron	ostta07g01330	JmjC domain, chromatin remodelling (IPR003347)
Ot-HAsno66	170	no	H/ACA	rRNA	intron	ostta07g01760	Ribosomal protein L21 (IPR001787, GO: 0003735 )
Ot-CDsno67	154	no	CD	rRNA	intron	ostta07g02780	Glycyl tRNA synthetase (IPR002315, GO:0004827)
Ot-CDsno68	184	yes	CD	snRNA	IG	ostta07g03690 WA
Ot-CDsno69	124	yes	CD	rRNA	IG	T-stretch
Ot-CDsno70	177	no	CD	rRNA	intron	ostta07g04040	NOL6/Upt22 (NRAP) nucleolar protein (IPR0005554)
Ot-CDsno71	159	no	CD	orphan	intron	ostta08g00200	Histone H3 (IPR000164, GO:0003677)
Ot-CDsno72	84	no	CD	rRNA	intron	ostta08g00480	NOP58/NOP5, snoRNP component (PTHR10894)
Ot-CDsno73	94	no	CD	rRNA	intron 2*	ostta08g00800	Armadillo-type fold (IPR016024,GO:00054888)
Ot-CDsno74	186	no	H/ACA	rRNA	intron *1	same host
Ot-CDsno75	86	no	CD	rRNA	intron *1	ostta08g01000	tRNA-dihydrouridine synthase, RNA processing (IPR001269, GO:0008033)
Ot-CDsno76	99	no	CD	rRNA	intron *2	ostta08g01000	tRNA-dihydrouridine synthase, RNA processing (IPR001269, GO:0008033)
Ot-CDsno77	82	no	CD	rRNA	intron	ostta08g01740	Arginyl-tRNA synthetase (IPR036695, GO:0004827)
Ot-CDsno78	97	no	CD	orphan	intron	ostta08g02550	Zinc finger B-box (IPR000315, GO:0008270)
Ot-CDsno79	154	no	CD	rRNA	intron	ostta08g02960	CAAD domain, thylakoid protein (IPR025564, GO:0009579)
Ot-CDsno80	115	no	CD	rRNA	IG	ostta09g02600 WA
Ot-HAsno81	190	no	H/ACA	rRNA	IG	T-stretch
Ot-CDsno82	98	no	CD	rRNA	intron	ostta10g00300	Chaperonine Cpn60, protein refolding (IPR 001844, GO:0042026)
Ot-HAsno83	129	no	H/ACA	rRNA	cl 7 - IG
Ot-HAsno84	140	no	H/ACA	rRNA	cl 7 - IG
Ot-CDsno85	81	no	CD	rRNA	cl 7 - IG
Ot-CDsno86	77	no	CD	rRNA	cl 7 - IG
Ot-CDsno87	90	no	CD	rRNA	cl 7 - IG
Ot-CDsno88	127	no	CD	orphan	intron	ostta10g00950	Major facilitator superfamily, transmembrane transporter (IPR011701, GO:0022857)
Ot-CDsno89	114	no	CD	rRNA	IG	T-stretch
Ot-CDsno90	86	no	CD	rRNA	intron 2*	ostta10g02140	Nucleoporin Nup133/Nup155-like, nuclear pore component (IPR014908, GO:0005643)
Ot-CDsno91	95	no	CD	rRNA	intron 3*	same host	Nucleoporin Nup133/Nup155-like, nuclear pore component (IPR014908, GO:0005643)
Ot-CDsno92	75	no	CD	rRNA	intron	ostta10g02810	RNAse H like domain,3'-5' exonuclease activity (IPR012337, GO:0008408)
Ot-CDsno93	92	no	CD	rRNA	cl 8 - IG
Ot-CDsno94	88	no	CD	rRNA	cl 8 - IG
Ot-CDsno95	103	no	CD	rRNA	intron	ostta12g01220	unknown (no match IPR)
Ot-CDsno96	67	no	CD	rRNA	cl 9 - IG
Ot-CDsno97	88	no	CD	rRNA	cl 9 - IG
Ot-CDsno98	108	no	CD	orphan	intron	ostta14g00400	Alfin, chromatin remodelling (IPR021998, GO:0042393)
Ot-CDsno99	98	no	CD	rRNA	intron	ostta14g02890	NUDIX hydrolase domain (IPR015797, GO:0016787)
Ot-HAsno100	222	no	H/ACA	rRNA	IG	T-stretch
Ot-CDsno101	97	no	CD	snRNA	intron *2	ostta15g01170	Ribosomal protein L9 (IPR000244, GO: 0003735)
Ot-CDsno102	98	no	CD	rRNA	intron *1	same host	Ribosomal protein L9 (IPR000244, GO: 0003735)
Ot-CDsno103	139	no	CD	orphan	cl 10 - IG
Ot-HAsno104	134	no	H/ACA	rRNA	cl 10 - IG
Ot-CDsno105	96	no	CD	rRNA	cl 10 - IG
Ot-CDsno106	122	no	CD	rRNA	cl 10 - IG
Ot-CDsno107	80	no	CD	rRNA	cl 10 - IG
Ot-HAsno108	199	no	H/ACA	rRNA	cl 10 - IG
Ot-MRP	246	no	MRP	rRNA	IG	T-stretch
Ot-CDsno110	100	no	CD	rRNA	intron	ostta16g00610	rRNA methyltransferase (IPR015507, GO:0031167)
Ot-CDsno111	103	no	CD	rRNA	intron	ostta16g01400	unnamed
Ot-CDsno112	73	no	CD	rRNA	intron	ostta16g02015	Cation-transporting ATPase, membrane protein (IPR1757, GO:0016021)
Ot-CDsno113	111	no	CD	rRNA	intron	ostta16g02347	RNA helicase (IPR14014)
Ot-CDsno114	82	no	CD	rRNA	intron *2	ostta17g01510	Sda1, rRNA LSU biogenesis (IPR027312)
Ot-CDsno115	81	no	CD	rRNA	intron *1	same host	Sda1, rRNA LSU biogenesis (IPR027312)
Ot-CDsno116	104	no	CD	rRNA	IG
Ot-CDsno117	119	no	CD	rRNA	cl 11 - IG
Ot-HAsno118	148	no	H/ACA	rRNA	cl 11 - IG
Ot-HAsno119	144	no	H/ACA	rRNA	cl 11 - IG
Ot-HAsno120	145	no	H/ACA	rRNA	cl 11 - IG
Ot-CDsno121	101	no	CD	rRNA	cl 12 - IG
Ot-CDsno122	93	no	CD	orphan	cl 12 - IG
Ot-CDsno123	97	no	CD	rRNA	cl 12 - IG
Ot-CDsno124	89	no	CD	rRNA	cl 12 - IG
Ot-HAsno125	174	no	H/ACA	rRNA	cl 12 - IG
Ot-HAsno126	159	no	H/ACA	rRNA	cl 12 - IG
Ot-CDsno127	95	no	CD	rRNA	cl 12 - IG
Ot-CDsno128	144	no	CD	orphan	cl 12 - IG
Ot-CDsno129	84	no	CD	rRNA	cl 12 - IG
Ot-CDsno130	80	no	CD	rRNA	intron	ostta18g00960	Armadillo-type fold (GO:00054888/InterPro)
Ot-CDsno131	257	no	CD	orphan	intron	ostta18g00980	unnamed

## Sheet: Table S4
Table S4: Ot-snoRNA targets and orthologs in human, yeast and plants. The column "Tool " indicates the mode or program used to predict the targets and orthologs.
ID	Ot-snoRNA Predicted targets	human	yeast	plants	"Tools"
Ot-HAsno1	25S.U2157, 25S.U2194	SNORA62			snoGPS/INFERNAL
Ot-CDsno2	25S.U457, 25S.U243				manual
Ot-CDsno3	18S.A604, 25S.G1828	SNORD36	snR36	At-U36	snoScan/INFERNAL
Ot-HAsno4	18S.U1470; 25S.938				snoGPS
Ot-HAsno5	18S-U1290, 18S.U1146				snoGPS
Ot-CDsno6	18S.U1177				snoScan
Ot-CDsno7	18S.A1391				snoScan /manual
Ot-CDsno8	25S.G794		snR60	snoZ15	INFERNAL /snOPY
Ot-CDsno9	18S.A730				snoScan
Ot-CDsno10	25S.G2647	SNORD1A	snR38	At-snR38Y-2	snOPY
Ot-CDsno11	25S.A1135			At-snoR22.2	snoScan/snOPY
Ot-CDsno12	25S.A1968				snoScan
Ot-CDsno13	pre-rRNA processing, 18S.C399	SNORD14	U14	U14	snoScan/INFERNAL/manual
Ot-CDsno14	25S.A860				snoScan
Ot-CDsno15	orphan				snoReport
Ot-CDsno16	18S.U1412, 25S.A912			AtsnoR19	snoScan / snOPY
Ot-HAsno17	orphan				snoReport
Ot-HAsno18	18S.U1579, 25S.U2017	SNORA16	snR46		snoGPS/snOPY
Ot-CDsno19	25S.C2668				snoScan
Ot-HAsno20	18S.U1598, 18S.U1597	SNORA70			snoGPS/snOPY
Ot-CDsno21	25S.A694	SNORD32A	snR39	At-U51; snoZ196	snoScan/INFERNAL/snOPY
Ot-HAsno22	orphan				manual/RNA Folding form (Mfold )
Ot-HAsno23	25S.U2686, 25S.U2755	SNORA21	snR10		snoGPS
Ot-CDsno24	18S, U1348	SNORD61		At-snoU61	INFERNAL/ snOPY
Ot-HAsno25	18S.U1261, 18S.U1385				snoGPS
Ot-HAsno26	25S.U772, 25S.U873				snoGPS
Ot-HAsno27	25S.U2109, 25S.U2029				snoGPS
Ot-CDsno28	25S.A820				snoScan
Ot-HAsno29	18S.U1075, 18S.U263, 25S.U1830, 25S.U1535				snoGPS
Ot-CDsno30	25S.G2447				snoScan
Ot-CDsno31	U2.A40, U4.A67	SCARNA5			snoScan/snOPY
Ot-HAsno32	18S.U971 , 18S.U1088	SNORA8	snR31	At-snoR5a	snoGPS/snOPY
Ot-HAsno33	orphan				snoReport/manual
Ot-CDsno34	25S.U2561				snoGPS
Ot-HAsno35	18S.U173, 18S.U585, 25S.U2497				snoGPS
Ot-CDsno36	25S.U142				snoScan
Ot-CDsno37	orphan				manual
Ot-CDsno38	25S.A574				snoScan
Ot-CDsno39	18S.U919, 18S.G404				snoScan
Ot-CDsno40	18S.A1297				snoScan
Ot-CDsno41	orphan				snoReport
Ot-CDsno42	25S.A2124, 25S.G2131	SNORD15	snR13	U15	snoScan/snOPY
Ot-CDsno43	18S.C1610				manual
Ot-CDsno44	25S, A1015	SNORD38	snR61	At-U38	snoScan/ INFERNAL/ snOPY
Ot-CDsno45	orphan				snoReport
Ot-CDsno46	25S, G.692	SNORD2	snR39b	At-39BY	snOPY
Ot-CDsno47	orphan				manual
Ot-CDsno48	25S.G1912, U4.G105, U1.G20			snoZ266	snoScan/ INFERNAL
Ot-CDsno49	18S.C4, 5.8S.A42				snoScan
Ot-CDsno50	25S.G2252				snoScan
Ot-CDsno51	orphan				manual
Ot-CDsno52	25S.G2079, 25S.A2063	SNORD36C	snR47	At-snoU36a	snoScan/INFERNAL/snOPY
Ot-CDsno53	18S.U1231, 25S.U431			At-snoR67, At-snoR8a	snoScan/ snOPY
Ot-HAsno54	18S.U1620, 25S U1483				snoGPS
Ot-CDsno55	U6.A45				snoScan
Ot-HAsno56	25S.U1004, 25S.U1005				snoGPS
Ot-CDsno57	18S.C1433, U1.C152				snoScan
Ot-HAsno58	18S.U37, 18S.U720, 18S.U888, 25S.U890	SNORA52	snR5		snoGPS/snOPY
Ot-HAsno59	18S.U734, 18S.U733, U6.U38				snoGPS
Ot-CDsno60	25S.U2555				snoScan
Ot-CDsno61	25S.A1249			At-snoR7	snoScan/snOPY
Ot-CDsno62	18S.G373	SNORD100	snR30		snoScan/INFERNAL
Ot-HAsno63	25S.U1926, 18S.U1273				snoGPS
Ot-CDsno64	18S.G1097, 25S.A1363		snR41		snoScan/snOPY
Ot-HAsno65	U2.U39, U2.U43, 25S.U2753	SCARNA4			snoGPS/snOPY
Ot-HAsno66	U1.U95, 18S.U804				snoGPS
Ot-CDsno67	25S.A854, 25S.U664				snoScan
Ot-CDsno68	U1.G52				snoScan
Ot-CDsno69	25S. G827				snoScan
Ot-CDsno70	18S.C38, 18S.A28; 25S.C931	SNORD27	snR74	At-U27	snoScan/snOPY
Ot-CDsno71	orphan				manual
Ot-CDsno72	18S.G1398	SNORD33			snoScan/INFERNAL
Ot-CDsno73	18S.C434, 18S.A405	snoU83	snR52	snoU83	snoScan/INFERNAL
Ot-CDsno74	18S.U1264, 18S.U976				snoGPS
Ot-CDsno75	18S.U1240				snoScan
Ot-CDsno76	25S.C2180				snoScan
Ot-CDsno77	18S.U868				snoScan
Ot-CDsno78	orphan				snoReport
Ot-CDsno79	18S.C1610				snoReport
Ot-CDsno80	25S.G767, 18S.G876				snoScan
Ot-HAsno81	25S.U1503, 18S. U165				snoGPS
Ot-CDsno82	25S.A2099, 25S.A1996	SNORD46	snR63		snoScan/INFERNAL
Ot-HAsno83	25S.U2429, 25S.U2428				snoGPS
Ot-HAsno84	18S.U1158, 18S.U1157, 25S.U2621		snR36		snoGPS/snOPY
Ot-CDsno85	25S.C2147				snoScan
Ot-CDsno86	25S.A2719				snoScan
Ot-CDsno87	25S.G2623		snR1	At-snoR1a	snoScan/INFERNAL
Ot-CDsno88	orphan				manual
Ot-CDsno89	18S.U150		snR77		snoScan/snOPY
Ot-CDsno90	18S-Um1202, 18S-Am1123	SNORD110		At-snoR14	snoScan/INFERNAL
Ot-CDsno91	18S.A1414			At-snoR19	snoScan/snOPY
Ot-CDsno92	18S.G42, 5.8S.G35			snoZ159.3	snoScan/snOPY
Ot-CDsno93	18S.A946, 25S.C1736, 25S.A1767	SNORD59/SNORD55		At-snoR59a	snoScan/snOPY
Ot-CDsno94	25S.G1731			snoZ159	snoScan/snOPY
Ot-CDsno95	25S.G2201				snoReport
Ot-CDsno96	U6.A51, 18S.A770	SNORD8/SNORD9	snR53		snoScan/snOPY
Ot-CDsno97	18S.A526	SNORD62		At-snoR41Y	snoScan/snOPY
Ot-CDsno98	orphan				manual
Ot-CDsno99	18S.C1609	SNORD43		At-U43.1	snoScan/snOPY
Ot-HAsno100	18S.U157, 25S.U758, U3.U154, U3.U123	SNORA74			snoGPS/INFERNAL
Ot-CDsno101	U4.A103				snoScan
Ot-CDsno102	25S.C2208, 25S.C2264	SNORD53		At-U53, snoZ157	snoScan/INFERNAL
Ot-CDsno103	orphan				manuel
Ot-HAsno104	18S.U169, 25S.U21, 25S.U2465				snoGPS
Ot-CDsno105	25S.G2483	SNORD58		snoR10-2	snoScan/snOPY
Ot-CDsno106	25S.A704	SNORD77	snR60		snoScan/snOPY
Ot-CDsno107	25S.U1955			snoR117	snoScan/INFERNAL
Ot-HAsno108	25S.U2259	SNORA3	snR11		snoGPS/snOPY
Ot-MRP	pre-rRNA processing	Rnase MRP	MRP	MRP	INFERNAL
Ot-CDsno110	25S.G2083, 25S.A2572				snoScan
Ot-CDsno111	18S.C261, 25S.U1858				snoScan
Ot-CDsno112	25S.A1780				snoScan
Ot-CDsno113	25S.A2472		snR68	At-snoR68Y	snoScan/snOPY
Ot-CDsno114	25S.U46				snoScan
Ot-CDsno115	25S.C1318, 25S.C.1331	SNORD24	SNORD24	At -U24	snoScan/NFERNAL
Ot-CDsno116	25S.A2241				snoScan
Ot-CDsno117	25S.C2711				snoScan
Ot-HAsno118	18S.U1681	SNORA65	snR34		snoGPS/snOPY
Ot-HAsno119	18S.U1074				snoGPS
Ot-HAsno120	25S.U2807	SNORA26	snR42		snoGPS/snOPY
Ot-CDsno121	25S.G2451				snoScan
Ot-CDsno122	orphan				manual
Ot-CDsno123	18S.G1511				snoScan
Ot-CDsno124	25S.A557				snoScan
Ot-HAsno125	18S.U343, 18S.U513				snoGPS
Ot-HAsno126	25S.U706, 25S.U847, U1.U23, U4.U26				snoGPS
Ot-CDsno127	18S.A1720			At-snoR23, snoZ152	snoScan/INFERNAL
Ot-CDsno128	orphan				manual
Ot-CDsno129	25S.C2975	SNORD35A	snR73	U35	snoScan/snOPY
Ot-CDsno130	25S.G1965			At-U60	snoScan/snOPY
Ot-CDsno131	orphan				snoReport

## Sheet: Table S5
Table S5: Ot-snoRNAs orthologues in unicellular algae. Orthologues were searched by BLASTN against full genomic sequences published for unicellular algae (see methods). 1 and 0 mean respectively presence and absence of ortholog. Ot-snoRNAs highlighted in grey indicate those conserved in distant species reported in Table S4. Green highlight indicate O. tauri specific snoRNAs. * indicates snoRNA pr…
	Mamiellophyceae						Trebouxiophyceae	Chlorophyceae
	O. tauri	O .lucimarinus	O. mediterraneus	Bathycocus	Micromonas 1545	Micromonas 299	Picochlorum	Chlamydomonas
Ot-HAsno1	1	1	1	0	1	1	0	0
Ot-CDsno2	1	1	0	0	0	0	0	0
Ot-CDsno3	1	1	1	0	0	0	0	0
Ot-HAsno4	1	1	1	0	0	0	0	0
Ot-HAsno5	1	1	1	0	0	0	0	0
Ot-CDsno6	1	1	1	0	0	0	0	0
Ot-CDsno7	1	0	0	0	0	0	0	0
Ot-CDsno8	1	1	1	0	0	0	0	0
Ot-CDsno9	1	1	1	0	1	0	0	0
Ot-CDsno10	1	1	1	0	0	0	0	0
Ot-CDsno11	1	1*	1	0	0	0	0	0
Ot-CDsno12	1	1	1	0	0	0	0	0
Ot-CDsno13	1	1*	1	1	1	1	1	1
Ot-CDsno14	1	1	1	0	0	0	0	0
Ot-CDsno15	1	0	1	0	0	0	0	0
Ot-CDsno16	1	1	1	0	0	0	0	0
Ot-HAsno17	1	1	1	0	0	0	0	0
Ot-HAsno18	1	1	1	0	0	0	0	0
Ot-CDsno19	1	1	1	0	9	0	0	0
Ot-HAsno20	1	1	0	0	0	0	0	0
Ot-CDsno21	1	1*	1	0	1	0	0	0
Ot-HAsno22	1	1	1	0	0	0	0	0
Ot-HAsno23	1	1	1	0	0	0	0	0
Ot-CDsno24	1	1	1	0	0	0	0	0
Ot-HAsno25	1	1	1	0	0	0	0	0
Ot-HAsno26	1	1	1	0	0	0	0	0
Ot-HAsno27	1	1	1	0	0	0	0	0
Ot-CDsno28	1	1	0	0	0	0	0	0
Ot-HAsno29	1	1	1	0	0	1	0	0
Ot-CDsno30	1	1	1	0	0	0	0	0
Ot-CDsno31	1	1	1	0	0	0	0	0
Ot-HAsno32	1	1	1	0	0	0	0	0
Ot-HAsno33	1	0	0	0	0	0	0	0
Ot-CDsno34	1	1	1	0	1	0	0	0
Ot-HAsno35	1	1	1	0	0	0	0	0
Ot-CDsno36	1	1	1	0	0	0	0	0
Ot-CDsno37	1	0	1	0	0	0	0	0
Ot-CDsno38	1	1	1	1	0	0	0	0
Ot-CDsno39	1	1	1	0	0	0	0	0
Ot-CDsno40	1	1	1	1	0	1	0	0
Ot-CDsno41	1	0	0	0	0	0	0	0
Ot-CDsno42	1	1*	1	0	0	1	0	0
Ot-CDsno43	1	1	1	0	0	0	0	0
Ot-CDsno44	1	1	1	0	1	1	0	0
Ot-CDsno45	1	0	0	0	0	0	0	0
Ot-CDsno46	1	1	1	0	0	1	0	0
Ot-CDsno47	1	0	0	0	0	0	0	0
Ot-CDsno48	1	1	1	0	0	0	0	0
Ot-CDsno49	1	1	1	0	0	0	0	0
Ot-CDsno50	1	1	1	0	0	1	0	0
Ot-CDsno51	1	0	0	0	0	0	0	0
Ot-CDsno52	1	1*	1	0	1	1	0	0
Ot-CDsno53	1	1	1	0	0	0	0	0
Ot-HAsno54	1	1	1	0	0	0	0	0
Ot-CDsno55	1	0	0	0	0	0	0	0
Ot-HAsno56	1	1	1	0	0	0	0	0
Ot-CDsno57	1	0	0	0	0	0	0	0
Ot-HAsno58	1	1	1	0	0	0	0	0
Ot-HAsno59	1	1	1	0	0	0	0	0
Ot-CDsno60	1	1	1	0	0	0	0	0
Ot-CDsno61	1	1	1	0	0	0	0	0
Ot-CDsno62	1	1	1	0	1	1	0	0
Ot-HAsno63	1	1	0	0	0	0	0	0
Ot-CDsno64	1	1	1	0	0	0	0	0
Ot-HAsno65	1	1	1	0	0	0	0	0
Ot-HAsno66	1	0	0	0	0	0	0	0
Ot-CDsno67	1	1	1	0	0	1	0	0
Ot-CDsno68	1	0	0	0	0	0	0	0
Ot-CDsno69	1	1	1	0	0	0	0	0
Ot-CDsno70	1	1	1	0	0	0	0	0
Ot-CDsno71	1	0	0	0	0	0	0	0
Ot-CDsno72	1	1*	1	1	1	1	0	0
Ot-CDsno73	1	1	1	1	0	1	0	0
Ot-CDsno74	1	0	1	0	0	0	0	0
Ot-CDsno75	1	1	1	0	0	0	0	0
Ot-CDsno76	1	1	1	0	0	0	0	0
Ot-CDsno77	1	1	1	0	0	0	0	0
Ot-CDsno78	1	0	0	0	0	0	0	0
Ot-CDsno79	1	0	0	0	0	0	0	0
Ot-CDsno80	1	0	0	0	0	0	0	0
Ot-HAsno81	1	0	0	0	0	0	0	0
Ot-CDsno82	1	1	1	0	0	1	0	0
Ot-HAsno83	1	0	0	0	0	0	0	0
Ot-HAsno84	1	1	1	0	0	0	0	0
Ot-CDsno85	1	1	1	0	0	0	0	0
Ot-CDsno86	1	0	0	0	0	0	0	0
Ot-CDsno87	1	1*	1	0	1	0	0	0
Ot-CDsno88	1	0	0	0	0	0	0	0
Ot-CDsno89	1	1	1	0	1	1	0	0
Ot-CDsno90	1	1	1	1	1	1	0	0
Ot-CDsno91	1	1	1	1	0	1	0	0
Ot-CDsno92	1	1*	1	1	1	1	0	0
Ot-CDsno93	1	1*	1	0	0	0	0	0
Ot-CDsno94	1	1	1	0	0	0	0	0
Ot-CDsno95	1	1	1	0	0	0	0	0
Ot-CDsno96	1	1	1	0	0	0	0	0
Ot-CDsno97	1	1	1	0	0	0	0	0
Ot-CDsno98	1	0	0	0	0	0	0	0
Ot-CDsno99	1	1*	1	0	0	0	0	0
Ot-HAsno100	1	0	0	0	0	0	0	0
Ot-CDsno101	1	1	1	1	0	0	0	0
Ot-CDsno102	1	1	1	0	0	1	0	0
Ot-CDsno103	1	1	1	1	1	1	0	0
Ot-HAsno104	1	1	1	0	0	0	0	0
Ot-CDsno105	1	1	1	0	0	0	0	0
Ot-CDsno106	1	1	1	0	0	0	0	0
Ot-CDsno107	1	1*	1	1	0	0	0	0
Ot-HAsno108	1	0	0	0	0	0	0	0
Ot-MRP	1	1	1	0	0	1	0	0
Ot-CDsno110	1	1	1	0	0	0	0	0
Ot-CDsno111	1	0	0	0	0	0	0	0
Ot-CDsno112	1	1	0	0	0	0	0	0
Ot-CDsno113	1	1	1	0	0	0	0	0
Ot-CDsno114	1	1	1	0	0	0	0	0
Ot-CDsno115	1	1	1	1	0	1	0	0
Ot-CDsno116	1	1	0	0	0	0	0	0
Ot-CDsno117	1	1	1	0	0	0	0	0
Ot-HAsno118	1	1	1	0	0	0	0	0
Ot-HAsno119	1	1	1	0	0	0	0	0
Ot-HAsno120	1	1	1	0	0	0	0	0
Ot-CDsno121	1	1	1	0	0	0	0	0
Ot-CDsno122	1	1	1	1	1	1	0	0
Ot-CDsno123	1	1	1	1	1	1	0	0
Ot-CDsno124	1	1	?	0	0	0	0	0
Ot-HAsno125	1	1	1	0	0	0	0	0
Ot-HAsno126	1	1	1	0	0	0	0	0
Ot-CDsno127	1	1*	1	0	0	1	0	0
Ot-CDsno128	1	1	1	0	0	0	0	0
Ot-CDsno129	1	1	1	0	0	0	0	0
Ot-CDsno130	1	1	1	0	0	1	0	0
Ot-CDsno131	1	0	0	0	0	0	0	0

## Sheet: Table S6
Table S6: Conservation, abundance and function of Ot-snoRNAs.
Human yeast & plants						Mamiellophyceae						O. tauri specific
ID	Target	R1	R2	Average R1 R2		ID	Target	R1	R2	Average R1 R2		ID	target	R1	R2	Average R1 R2
Ot-CDsno53	rRNA	107284	105821	106553		Ot-CDsno14	rRNA	17057.2	24613.2	20835.2		Ot-CDsno111	rRNA	1789.56	1774.73	1782.15
Ot-CDsno102	rRNA	18059.2	13486.2	15772.7		Ot-CDsno39	rRNA	11556.5	9512.81	10534.6		Ot-CDsno131	orphan	906.371	1420.92	1163.64
Ot-CDsno64	rRNA	13249.5	12271.1	12760.3		Ot-CDsno6	rRNA	8275.42	5315.55	6795.48		Ot-CDsno7	rRNA	906.458	469.892	688.175
Ot-CDsno92	rRNA	6824.9	9369.21	8097.05		Ot-CDsno69	rRNA	3967.17	3026.88	3497.02		Ot-HAsno81	rRNA	342.42	367.349	354.885
Ot-CDsno115	rRNA	7659.37	8148.09	7903.73		Ot-HAsno126	rRNA	2518.5	2713.83	2616.16		Ot-HAsno83	rRNA	121.718	88.6246	105.171
Ot-CDsno13	rRNA	6733.89	7013.46	6873.68		Ot-CDsno75	rRNA	2301.75	2204.51	2253.13		Ot-CDsno55	snRNA	17.35	17.4709	17.4105
Ot-HAsno32	rRNA	7417.9	4455.98	5936.94		Ot-HAsno29	rRNA	1936.1	2012.42	1974.26		Ot-CDsno71	orphan	13.6034	16.6794	15.1414
Ot-CDsno90	rRNA	6764.43	4703.56	5733.99		Ot-CDsno77	rRNA	1628.41	1534.61	1581.51		Ot-CDsno74	rRNA	17.2014	12.3776	14.7895
Ot-CDsno52	rRNA	4773.95	3828.09	4301.02		Ot-CDsno101	snRNA	1781.39	1327.3	1554.35		Ot-CDsno86	rRNA	13.7053	10.5189	12.1121
Ot-CDsno127	rRNA	3634	3834.55	3734.27		Ot-CDsno121	rRNA	1057.4	880.593	968.995		Ot-CDsno88	orphan	10.6841	5.87018	8.27714
Ot-CDsno10	rRNA	4011.31	3174.93	3593.12		Ot-CDsno49	rRNA	709.275	711.553	710.414		Ot-CDsno68	snRNA	7.13195	6.76921	6.95058
Ot-CDsno96	rRNA	2182.21	4827.72	3504.97		Ot-CDsno30	rRNA	580.221	394.331	487.276		Ot-CDsno78	orphan	5.11018	5.55209	5.33114
Ot-CDsno93	rRNA	2359.12	2192.67	2275.89		Ot-CDsno116	rRNA	442.647	518.935	480.791		Ot-CDsno51	orphan	1.11661	1.25168	1.18414
Ot-CDsno89	rRNA	2039.62	1731	1885.31		Ot-CDsno123	rRNA	533.72	415.261	474.49		Ot-CDsno57	rRNA	0.776672	1.32335	1.05001
Ot-CDsno3	rRNA	2015.67	1619.26	1817.46		Ot-CDsno114	rRNA	404.955	492.389	448.672		Ot-CDsno80	rRNA	0.996283	0.818986	0.907634
Ot-CDsno72	rRNA	1601.08	1913.56	1757.32		Ot-CDsno12	rRNA	281.167	438.783	359.975		Ot-HAsno33	orphan	0.426678	0.983914	0.705296
Ot-CDsno44	rRNA	1244.86	1472.28	1358.57		Ot-CDsno112	rRNA	299.334	412.105	355.719		Ot-HAsno66	rRNA	0.563201	0.353544	0.458373
Ot-CDsno73	rRNA	1327.01	1198.67	1262.84		Ot-HAsno26	rRNA	420.775	272.707	346.741		Ot-CDsno41	orphan	0.307364	0.551271	0.429317
Ot-HAsno84	rRNA	1071.06	1028.18	1049.62		Ot-CDsno36	rRNA	281.616	295.728	288.672		Ot-CDsno45	orphan	0.418728	0.375504	0.397116
Ot-CDsno46	rRNA	839.017	1252.25	1045.63		Ot-CDsno110	rRNA	298.076	266.622	282.349		Ot-CDsno79	rRNA	0.124268	0.501479	0.312873
Ot-CDsno24	rRNA	1000.67	848.492	924.584		Ot-CDsno19	rRNA	256.68	289.588	273.134		Ot-CDsno98	orphan	0.441777	0.158469	0.300123
Ot-CDsno62	rRNA	887.16	544.409	715.785		Ot-CDsno40	rRNA	313.981	228.241	271.111		Ot-CDsno47	orphan	0.155334	0.1393	0.147317
Ot-HAsno58	rRNA	715.584	625.748	670.666		Ot-CDsno95	rRNA	294.015	244.648	269.331
Ot-CDsno61	rRNA	625.618	387.396	506.507		Ot-CDsno34	rRNA	218.38	225.785	222.082
Ot-CDsno129	rRNA	409.816	556.805	483.311		Ot-HAsno54	rRNA	280.156	168.579	224.367
Ot-CDsno16	rRNA	452.644	347.083	399.864		Ot-CDsno38	rRNA	211.559	197.882	204.72
Ot-CDsno94	rRNA	332.314	288.695	310.505		Ot-CDsno28	rRNA	227.667	142.776	185.221
Ot-HAsno23	rRNA	232.931	356.899	294.915		Ot-CDsno9	rRNA	142.294	198.965	170.63
Ot-CDsno82	rRNA	339.41	208.935	274.173		Ot-CDsno76	rRNA	113.354	98.1979	105.776
Ot-HAsno108	rRNA	259.596	216.26	237.928		Ot-CDsno122	orphan	119.769	76.5348	98.1521
Ot-CDsno97	rRNA	253.104	210.383	231.744		Ot-CDsno67	rRNA	99.414	80.6824	90.0482
Ot-CDsno107	rRNA	205.337	250.887	228.112		Ot-CDsno50	rRNA	83.7631	79.1808	81.4719
Ot-CDsno70	rRNA	208.143	184.522	196.332		Ot-HAsno17	orphan	108.624	46.708	77.6661
Ot-CDsno130	rRNA	215.086	176.677	195.882		Ot-HAsno63	rRNA	88.3637	65.7515	77.0576
Ot-CDsno113	rRNA	231.911	135.255	183.583		Ot-HAsno56	rRNA	94.9941	49.6884	72.3412
Ot-CDsno91	rRNA	122.792	198.371	160.582		Ot-HAsno5	rRNA	73.9982	48.5398	61.269
Ot-CDsno87	rRNA	179.386	133.44	156.413		Ot-HAsno27	rRNA	78.137	39.8219	58.9795
Ot-CDsno21	rRNA	105.474	120.496	112.985		Ot-CDsno103	orphan	57.7156	60.1476	58.9316
Ot-CDsno99	rRNA	116.542	88.1106	102.326		Ot-CDsno117	rRNA	52.4072	52.4672	52.4372
Ot-HAsno65	snRNA	118.291	46.3747	82.3326		Ot-HAsno59	rRNA	64.0278	39.3709	51.6993
Ot-CDsno1	rRNA	103.281	45.0293	74.1553		Ot-CDsno85	rRNA	45.1	55.2952	50.1976
Ot-HAsno18	rRNA	88.8684	54.7976	71.833		Ot-CDsno37	orphan	42.5162	51.9248	47.2205
Ot-CDsno31	snRNA	60.3361	66.2138	63.275		Ot-HAsno4	rRNA	55.9911	29.4835	42.7373
Ot-CDsno11	rRNA	58.7982	58.0318	58.415		Ot-HAsno125	rRNA	45.7322	37.0633	41.3977
Ot-HAsno118	rRNA	76.5288	37.5025	57.0156		Ot-CDsno124	rRNA	32.2095	30.324	31.2667
Ot-CDsno42	rRNA	42.0753	46.5809	44.3281		Ot-CDsno60	rRNA	19.6014	33.0222	26.3118
Ot-HAsno100	rRNA	40.2504	22.6952	31.4728		Ot-CDsno128	orphan	21.3205	18.7027	20.0116
Ot-CDsno105	rRNA	30.1829	28.848	29.5154		Ot-HAsno22	orphan	24.0195	14.7542	19.3868
Ot-CDsno106	rRNA	20.7491	19.5903	20.1697		Ot-HAsno119	rRNA	16.0069	18.9409	17.4739
Ot-HAsno120	rRNA	13.1928	9.16897	11.1809		Ot-HAsno35	rRNA	21.2166	12.0782	16.6474
Ot-CDsno48	rRNA	13.2707	8.9766	11.1236		Ot-HAsno104	rRNA	17.8347	11.7713	14.803
Ot-MRP	rRNA	8.53899	4.26584	6.40242		Ot-CDsno43	rRNA	12.3416	11.0676	11.7046
Ot-HAsno20	rRNA	4.97273	6.09641	5.53457		Ot-HAsno25	rRNA	7.27428	6.29368	6.78398
Ot-CDsno8	rRNA	2.70526	4.36681	3.53604		Ot-CDsno2	rRNA	1.60512	3.13288	2.369
						Ot-CDsno15	orphan	0.762144	0.932005	0.847075

## Sheet: Table S7
Table S7: Oligonucleotide probe sequences
targeted snoRNA	expected signal length (nt)	probe size (nt)	GC (%)	melting T (°C)	sequence
Ot-CDsno8	89	25	48	59.1	CACGATAGGAGCGAAAGACATTTGC
Ot-CDsno10	88	24	50	58	CTTGGTGCGTAAGACAGGGATAAC
Ot-CDsno11	115	24	45.8	58.2	TTGCCTTGGTGATGTGTAACAGTG
Ot-CDsno12	77	25	52	60.1	GTTCGATCACTGCTCATGCTCTGAG
Ot-CDsno13	139	26	57.7	65.1	AACGCCCTTGCTGTCTTCATCCTCGG
Ot-CDsno19	115	26	46.2	58.2	CAGCTTATCTCTAATCACGACGCATC
Ot-CDsno24	209	26	46.2	58.2	GGTGATCATTCACGACGTCTTAAGTC
Ot-CDsno53	85	25	40	57.9	TTGCTCAGAACGAGAAATGCTTGAT
Ot-CDsno90	87	26	46.2	58.4	GGAAGGGCACCATATGATTTGTCATC
Ot-CDsno91	96	24	58.3	62.8	GGTAAGCCGAGCGTTCGCGTATTC
Ot-MRP	247	25	60	63.1	CTGGTCGTCAAGACTCGGCACTCTC
U1	163	26	53.8	63.5	AGGCGACGAACGAAGCGATTACGTAC
